# Supplementary material for: PPP3R1 Promoter Polymorphism (Allelic Variation) Affects Tacrolimus Treatment Efficacy by Modulating E2F6 Binding Affinity
Source: Biomedicines. 2024 Dec 19;12(12):2896. doi: 10.3390/biomedicines12122896 (PMC11727355; doi:10.3390/biomedicines12122896)
Supplement: Supplementary file 1 [file biomedicines-12-02896-s001.zip]

Archive with 1 entries (1 files):
- biomedicines-3309499-supplementary.pdf
